# Supplementary material for: Co-evolution of Human Leukocyte Antigen (HLA) Class I Ligands with Killer-Cell Immunoglobulin-Like Receptors (KIR) in a Genetically Diverse Population of Sub-Saharan Africans
Source: PLoS Genet. 2013 Oct 31;9(10):e1003938. doi: 10.1371/journal.pgen.1003938 (PMC3814319; doi:10.1371/journal.pgen.1003938)
Supplement: Figure S1 — KIR primer sets. This is an excel spreadsheet. Shown are the sequences of oligonucleotide primers used to amplify individual exons of KIR genes. Standard sequencing was performed using the amplification primers. When shown immediately below the amplification set, pyrosequencing was performed following a second (nested) amplification; o- indicates biotin and nnnn-indicates random oligonucleotides (to prevent fragment looping). The pyrosequencing reactions were performed using the primers shown in the lower panel. (XLSX) [file pgen.1003938.s001.xlsx]

## Sheet: key
Primer sets
Shown are the sequences of oligonucleotide primers used to amplify individual exons of KIR genes
Standard sequencing was performed using the amplification primers
When shown immediately below the amplification set, pyrosequencing was performed following a second (nested) amplification;
	o- indicates biotin and nnnn-indicates random oligonucleotides (to prevent fragment looping)
The pyrosequencing reactions were performed using the primers shown in the lower panel

## Sheet: 3DL3
3DL3	Exon /	Forward primer		Reverse primer (5'-3')
	cDNA position
Amplification	exon 3	AGTTCTCAGCTGACACTTGC		CACAGGGTTCATGGATTAC
		nnnnGCGGCTCCACATCCTCCT		o-TCTGTAGGTCCCTGCATGTG
	exon 4	GAAAGGGAGACGCCTTCTG		TCACTTTCTCTCCATAGGAAC
		nnnnCGCCTTCTGAACTCACAACC		o-ACGACCACGATGTCCAGAG
	exon 5	GAACCTCCCTGAGGAAACC		ATGCTGTGTGTTCTGTCTCG
		o-CTCTTCTCCTTCCAGGTCTA		nnnnACGGGCAGTGGGTCACTC
	exons 7-9	TTAGCTTCTTATTGGTGTCTTG		AGAAGACAACTTTGGATCTGC
		nnnnCTTCTTATTGGTGTCTTGTCTTCC		o-AAGGAGAAAGAAGAGGAGGATAGC
		nnnnCTTCCGTCTTCTACAGATGC		o-GTGATTCAACTGTGCGTATGT
Pyrosequencing	155R, 168H	TCTTCAGTGTCGCTCTC
	197W	TCCAAAGAAGACGGG
	229Y, 249Y	CTGAGCTCTACAACAGAATA
	395Y	TCCCTCCTGGCCCAC
	408R	GTCCCCTGGTGAAAT
	447K, 455R	CAATGTTGGTCAGATGTC
	502R, 516Y	AGGACCCCTTGCGCC
	692R, 699R	TTCTCTCCTGCCTGAA
	738Y	GGTAAATGTCAAACAAGCT
	777R	CTAAGTTCACCGGCC
	804R	CCATTGACCCTCAGC
	869M	AGCCGAAGCATCTGT
	906Y	CGGGTCTGACCACGC
	961H, 969Y, 971H	CTCCAGGTAACTCCAGA
	1074R	GCTGTTGTAATGGACCA
	1119W	CTCCAGGACTCTGATGA

## Sheet: 2DL23S2
2DL2/3/S2	Exon /	Forward primer		Reverse primer (5'-3')
	cDNA position
Amplification	exon 4	AGAGAGACAGACACCAGCA		TCTGTTGGTACAAACCTCAG
		nnnnGCCATGGATGGGATGATAAAG		o-TCATGGGACCrATGGAGAA
	exon 5	AGTTCTCAGCTCAGGTGAAG		TAGGATCAyAGGACATGAGAC
		nnnnGGAGCTGTGACAAGGAAGAT		o-CATGAGACAGATATGGGGTTT
		nnnnAACATTCCAGGCCGACTTTC		O-ACATGAGACAGATATGGGGTTTCC
	exon 6	CACTTTGGGAGCCCAAGGC		CTGAGTCAATGCCTGCATCG
		GCCTTTCTTTATGCCAATGTG
		nnnnCCTCATTTCCTCACCTCTCT		o-CCTCCCCAGGTTTCCAAAAG
	exon 7	CsTATGGTCTCCCCCTGTA		GCAGGAGACAACTTTGGATCA
			or	GCAGGAGACAACTTTGGATCT
	exon 8-9 (2DL2)	CCTATGGTCTCCCCCTGTA		CCTTAGACATTTGTAAGCAAGT
Pyrosequencing	95K, 110S	CACAGAAAACCTTCCC
	166S	TGGTCAGATGTCAGGTT
	185S, 189R, 197W	CACTTCCTTCTGCACA
	212R	GGAAGTCTAAGGACACTTTG
	240Y, 246R	AGCACCATGATGGGG
	418Y	CCGGGCCCCACGGTT
	501Y, 505Y	CAGGGAGGGGGAGGC
	563R,	CCGACTTTCCTCTGG
	582R, 585S	CTGCCACCCACGGAG
	618Y, 621M	CTCTTTCCGTGACTCTC
	662Y	CCCACTGCTTGTTTCT
	686Y	CCCTTCAAATAGTTGGC
	708Y	CACCCACTGAACCAAG

## Sheet: 2DL5
2DL5	Exon /	Forward primer		Reverse primer (5'-3')
	cDNA position
Amplification	exon 1	YGAGGTGCCAATTCTAGTGA		RCTCCCTCCCTCTATTCCT
		o-AACATCCTGTGCGCTGCT		nnnnCTCTATTCCTTTCCAGGACTCACC
	exon 2	GGGGGCAGCAAGGGAGTC		TGGGTGCCCATGGsTACG
		nnnnTCTTTCTTTCCAGGGTTCTTCT		o-GATGACACCCGAAGGTTTGG
	exon 3	CAGTTGTGTATTGTGGTTCACA		TCCCCTGTATTCAATCCCCA
		o-ATGGGCACCCAAGTGTGGTA		nnnnAATACAGTCAGGGCCTGGAT
	exon 5	RCCTCTTCTTCCAGGTCTATT		GGTTkAGGGTCTGAGGGAG
		nnnnTTGGGAAACCTTCACTCTCAG		oAAACAAGCAGTGGGTCACTC
	exon 7	TCGGGGAACTTGTCCTAAAC		CTCTGAGTTCCCATCCCAG
		nnnnTTAGCTGGCAACCAAGAAATG		oCCATCCTGCTTCCCCACAT
	exon 9	AGCCTCATGGATTGAGTCTC		GACTAGGAAGTAAGCCAGTTCA
		nnnnAAGACCCTCAGGAGGTGACAT		oGACTGATGCCTTCAGATTCCA
Pyrosequencing	16R	CACACGCCATGCTGA
	61M	TTGCTGCAGGGGGCC
	75W	AGACAGCAAGGGCTT
	109R	TGTCCTCCTCGAGGC
	300R	TGCAGACCACTCAATG
	321R	TCACCAGGGGGTTGC
	341R	CATGAGTCCTCTGACCT
	403Y	GCCGGGCCCCACGGT
	517R	TGCAGTGCCCAGCGT
	561Y	TGGGCCCTGCCACCCA
	582Y	AGGGACCTACACATGC
	707K	CCTTCCCCCAGGTAT
	804S	GCTGCTCCAACAAAA
	913R	GGTGACATATGCACAGTT
	1098Y	TCAAAACCGGGTTGC

## Sheet: 2DS35
2DS3/5	Exon /	Forward primer		Reverse primer (5'-3')
	cDNA position
Amplification	exon 4 (2DS3)	GAGCCCAGCGGCAAGGC		GATCATTCACTCTGTGTCCG
	exon 4 (2DS5)	TTCAAAATAGATACAACAGCCG		CGGAAAGGCCCCTGTGTG
	exon 5 (2DS3)	GTGACAAGGAAGATCCTCCA		CCCTCACACCGAGGATGCA
	exon 5 (2DS5)	GAGAGAGAGCATTAGGTCAC		GAAAAGTAAAGGGTGTAGGGA
		nnnnTGCCTCTTCTCCTTCCAGGTCTAT		oGAAACAAGCAGTGGGTCACTTGA
	exon 6 (3+5)	CATTGTTCTATGTGCCTTTCTTT		CACTGAGCCCTGTGTTGGG
		nnnnAGTGTGATGCTCCTGTTTTCTC		oGGAGATGGTGGAAGACAGGG
	exon 7 (3+5)	GTGAGGTTTGAAGGGGTCAG		GCCCTTGGTCCATTACAGAT
		nnnnGGGTGCTTGTCCTAAAGAGA		oCATCCTGCTTCCCCACATG
	exon 8-9 (3+5)	CTTCCATCTTCTACAGATGCAT		ATGACACCTCCTGATGGTCC
Pyrosequencing	2DS5e5_394M	AGGTCTATATGAGAAACCTT
	2DS5e5_431R	GTTCTGGCAGGAGAGA
	2DS5e5_523M	CCCATGAACGTAGGCT
	2DS5e5_590S	ACGGAGGGGCCTACA
	2DS5e5_608R	CCTACAAATGCTTCGG
	670Y	CCTCACCTCTCTCCTGTC
	709R	CCCACTGAACCAAGC
	735Y	TAACCCCAGACACCTAC
	811R	TCATCGCTGGTGCTC

## Sheet: 2DP1
2DP1	Exon /	Forward primer		Reverse primer (5'-3')
	cDNA position
Amplification	exon 4	GGGAAGGGAATCAGAGGCG		TCCTTACAACTACCTGGGGG
		oGTCCCCTGGTGAAATCAGAA		nnnnGGACACTCTCACCTGTGATG
	exon 5	GGGAAAACATATCTAGAGGTGT		TTCTCTCTGCATCTGTTCATC
		nnnnCAGGGGAGTGAGTTCTCAG		oCTTTCCTCACCTGTGACAGA
Pyrosequencing		TCTCTGTGCAGAAGGA
		TGCAAAGTGTCGTTAAA
		CACTGGGAGCTGACAA
		TCTTCCATCATGGGAC
		TCTCCTTCCAGGTCTATAT
		TTCTCCTTCCAGGTCTATA
		GTTCTGGCAGGAGAGA
		TGACATGTACCATCTATCC
		CCCATGAACGTAGGTT
		TCCGTGACTCTCCCT
		GCTCTTTCCGTGACTCT

## Sheet: 2DLS1
2DL1 + 2DS1	Exon /	Forward primer		Reverse primer (5'-3')
	cDNA position
Amplification	exon 1	ACACTAGGTGTCAAATTCTAGC		GCGCTCCCTCCCTCTATTG
		nnnnATAACATCCTGTGCGCTGCT		o-TTGCTTTCCAGGACTCACCA
	exon 4	ACAGAGGGACAGAGAAGAGT		TGTTTCTCTGTCTCTGTTGGC
		nnnnGACACCAGGAAGGGGAAGC		o-ACTCTGCATCCCAATGACAAT
	exon 5	ACATGAAGAGCGATGGGGTA		CCTGGAGCCCTGGCCGT
		nnnnCCTCTTCTCCTTCCAGGTCTA		o-GCAGTGGGTCACTTGACTTTG
	exon 6	CTCAAAGATTTCCACTGAGTG		AGGGTTGCTTCATGACCTAC
	exon 7-9	GGGTGCTTGTCCTAAAGAGG		TGTTGTCTCCCTAGAAGACG
		nnnnTAACCCCCGACACCTGCAC		o-CCATCCTGCTTCCCCACAT
		oATTTCCCTCTCTCCAGGACTCTGA		nnnnTGGGCAGGAGACAACTTTGG
Pyrosequencing
	13K	GCACCATGTCGCTCT
	107R, 110S	CCTCCTGGCCCACCC
	144R	GAAATCAGAAGAGACAGTCA
	272V	CTCCATCAGTCGCAT
	331K, 358R	GTTACTCACTCCCCCTAT
	404Y	TTCTCTCTCAGCCCAG
	549Y, 550R, 576Y	CAACGGAACATTCCAG
	598R, 608R, 621Y	GGGACCTACAGATGCTT
	796Y, 813R	CATCCTCCTCTTCTTTCT
	888M, 903R, 907R, 908Y	AAACGCAGTGATTCAAC

## Sheet: 2DL4
KIR2DL4	Exon /	Forward primer		Reverse primer (5'-3')
	cDNA position
Amplification	exon 3	TGTTGTAGGGAGAyGCCAC		AGTTGGGGCCTGGATGATC
		nnnnGCATCTCCTTCTCCCCAAGGT		oTGATCACCAGGGGGTTGCT
	exon 5	CTAGGCCATAGAGCAGGGC		CTCAGCTAAGGCTCTAGGAC
		nnnnCTCTTCTCCTTCCAGGTCTA		o-GACATGGGACAGACATTGG
	exon 7	TCGCCAGACACCTGCATGCTG		TGTTCACTGTTCTGTGTCCC
		nnnnTGTGATTAGGTACTCAGTGG		o-CAGGGGACGTGAGGATACA
	exon 8	CCCTGTGTGTTGGTATCTGT		ATTCCAGCTGCTGGTACATTA
		NNNNAGTGCCCTCCCAGCTGTTT		oCCCTAGAAGATCCCATCAAG
Pyrosequencing	115R	CTTCTGCTCTGCCTG
	202K	GCTGTACAAGAAAGATGG
	158R	TGACTCTTCGGTGTCA
	395Y	CCTTCGCTTACAGCC
	412R	GGGCCCCACGGTTCG
	480R	ACCATCTATCCAGGGA
	506M	GAAGCCCATGAACTTAG
	541R	TGGAACATTCCAGGC
	589R	GGAGAGACCTACAGATGCT
	615R, 625S	GCTCTTTCCATGGATCTC
	762Y	GGCCATCATCCTCTT
	i7R (812 A/-)	TGCCTTCAGCTCACA
	822M	CTCCTACAGATGCTGCT
	886S	GACTCTGATGAACAAGACC
	1019W	GAACTTCCAAATGCTGA
	1046S	GCCCATGAGCACCAC

## Sheet: 3DL1
KIR3DL1/S1	Exon /	Forward primer		Reverse primer (5'-3')
	cDNA position
Amplification	exon 1	GAGTTTAAATCATTTGAACTGGTTCTG		ACTCCCTCCCTCGATTCCC
	exon 2	GGCCTGGCTGCCAAGACG		CGACAGGACTTCCCTCCCA
		nnnnGGCCTGGCTGCCAAGACG		o-CGACAGGACTTCCCTCCCA
	exon 3	CTTCTGGGCACTGGGAGT		ACAGTGAGAAGCCCAGACR
		nnnnGCTCCACATCCTCCTCTCTA		o-CTCTGACCTGTGACCATGAT
	exon 4	AGGAGAGAGACAGACACG		TGTCCCAGTGACAATGAGAAC
		nnnnTGCCATGGATGGGATGATAAA		o-ACCTGTGACCACGATGTCC
	exon 5	AAAGGTAGAAGGAGGAAACAGAT		GGAAGCTCCTTAGCTAAGGATT
		nnnnGTCATAGAGCAGGGGAGTG		o-TGGGCTTTTCTCACCTGTG
	exons 7-9 (L1)	CTTGTCCGAAAGAGATGCTGTAA		AAGCAAGAGAGAGGCACCA
		TGCAGGGAACAGAACAGCC		CACCTACCTCGCTGTTGG
		o-GGTAACCCCAGACACCTGC		nnnnTAGAAAGTCCTGCCTCTGTGG
		o-AGCCAACAGCGAGGTAGGT		nnnnGGGCTGTTGTCTCCCTAGAAG
	exons 7-9 (S1)	GCTTGTCCTAAAGAGACGC		GTAAGCAAGTGAGAGGCACA
Pyrosequencing	E2-16k, 38S	GAKGGATGGTCCATCA
	66R	GGCCGGTCCACAC
	73R, 76R, 83R	CCTTCTCCCCCAGGT
	121R, 122M	CCAGCGCTGTGGTGC
	151R, 154R, 157R	CGTGACTCTTCGGTGT
	192R, 201R	TTCATGCTATACAAAGAAG
	285Y, 297M	CATGCAGGGAACTACAC
	319Y, 336R	CACTCCCCCACTGGGTG
	413S, 415S	CTGGTGAAATCAGGAG
	474K, 483R, 485R, 486G/-, 495M, 502Y, 508A/-	CACTTCTTTCTGCACAAA
	535R, 545Y, 549Y, 559K	GGGTCTCCAAGGCCA
	606Y	CCTACAGATGCTACGGTT
	658Y, 669M	TCTCCTTCCAGGTC
	731Y	GCGTGACCTTGTCCT
	773K, 774S	CCTATGACATGTACCATCTA
	828M	CAAGGTCAACAGAACATT
	891Y	CAGATGCTTYGGCTCTTT
	908R, 910K, 920R, 932Y	CAGTCACTCTCCCTACGA
	1019Y, 1020R, 1025S	CCACTGAGGTCCCAA
	1090R	GAGACTTTTTTTGTTGGA
	exon 7 +75 ca/--	ATCCTGCCAGTGAGGAA
	1160M, 1161Y, 1180S, 1194Y	AGTGATCCAACTGTGC
	1303R	CAGGAGACAACTTTGGAT

## Sheet: 2DS4
KIR2DS4	Exon /	Forward primer		Reverse primer (5'-3')
	cDNA position
Amplification	exon 4	CCAGTGGGAAGGGAAyCAC		CTGGTCTGTACTTGTGTCTCT
		nnnnTGCCATGGATGGGATGATA		o-CACTGGGAGCTGACAACTGAT
	exon 5	AGGGGAGTGAGTTCTCAGG		GGTTTCCTCACCTGTGACG
		nnnnAAACTGCCCCTTCTCCTTCC		o-ACGGAAACAAGCAGTGGATCA
Pyrosequencing	71R, 74Y	TCACAACCTCTCTTCCTAG
	199R	ACAGAGAGGGGAAGTTT
	284M	TGATGCCTGTCCTTG
	304R, 313M	CAGGAACCTACAGATGCTA
	399M	AGAAACCTTCTCTCTCA
	406W	CAGGCAGGAGAGAATG
	del22bp	CCTTGTCCTGCAGCT
	489R	ATCTATCCAGGGA
	532M, 549Y, 557Y	GCAGTGCGCAGCATC

[truncated: 1 more sheets: 3DL2]
