# Supplementary material for: Co-evolution of Human Leukocyte Antigen (HLA) Class I Ligands with Killer-Cell Immunoglobulin-Like Receptors (KIR) in a Genetically Diverse Population of Sub-Saharan Africans
Source: PLoS Genet. 2013 Oct 31;9(10):e1003938. doi: 10.1371/journal.pgen.1003938 (PMC3814319; doi:10.1371/journal.pgen.1003938)
Supplement: Figure S2 — KIR genotyping protocols. This is an excel spreadsheet with each of 10 KIR genotyping protocols on a separate sheet. Shown are all the alleles (as of Aug 2013) for each KIR gene represented by the different nucleotides that distinguish them. The rows are: 1 The top row shows the accession numbers for those SNPs that are also available in dbSNP. 2 Indicates the exon number. 3 Nucleotide number from initiation codon of each SNP. Numbers highlighted in grey are SNPs that were not genotyped in all individuals, but were sequenced in ∼20% individuals. 4 SNPs in universal code (Numbers highlighted in green are SNPs identified during this study). 5 Codon numbers (ATG = 1). 6 Codon numbers (mature protein). 7–9 Alternative residues. 12 onwards The SNP sequence for each of the alleles. The highlighting color for each SNP corresponds to the amino acid residue at that position (as identified in rows 7–9). SNPs filled in dark grey were not assayed. Green are alleles identified during the present study (+ denotes allele identified concurrently by Hou et al. or Pyo et al. [93], [114]). Grey are alleles not distinguished by genotyping (but could be identified during the sequencing round). The columns are:1 Genbank accession numbers for newly-identified alleles. 2 Immunopolymorphism database (IPD) accession numbers. 3 Allele names. 4 Indistinguishable groups of alleles are shown in grey in column 3; the lowest number in series was reported for these groups. (XLSX) [file pgen.1003938.s002.xlsx]

## Sheet: key
		10 KIR Alignments are shown in the following worksheets
		Shown are all the alleles (as of Aug 2013) for each KIR gene represented by the different nucleotides that distinguish them
		The rows are
		1	The top row shows the accession numbers for those SNPs that are also available in dbSNP
		2	Indicates the exon number
		3	Nucleotide number from initiation codon of each SNP. Numbers highlighted in grey are SNPs that were not genotyped in all individuals, but were sequenced in 20% individuals
		4	SNPs in universal code (Numbers highlighted in green are SNPs identified during this study)
		5	Codon numbers (ATG=1)
		6	Codon numbers (mature protein)
		7-9	Alternative residues
		12 onwards	The SNP sequence for each of the alleles.
			The highlighting colour for each SNP corresponds to the amino acid residue at that position (as identified in rows 7-9)
			SNPs filled in dark grey were not assayed (exons 6-7 of 2DS2)
		The columns are
		1	Genbank accession numbers for newly-identified alleles
		2	Immunopolymorphism database (IPD) accession numbers
		3	Allele names
			green are alleles identified during the present study (+ denotes allele identified concurrently by Hou et al. 2010 or Pyo et al. 2010)
			grey are alleles not distinguished by genotyping (but could be identified during the sequencing round)
		4	For alleles shown in grey in column 3, the allele that they were called by genotyping is shown

## Sheet: 3DL3
	KIR3DL3		rs35488539	rs11575927	rs2075731		rs2075732		rs62132664				rs62132665		rs270790		rs2075037					rs11575928	rs62132678	rs2302422	rs34847288		rs602444	rs78691806	rs662386	rs16985907		rs62132702
			Exon 3								Exon 4								Exon 5						<----		Exon 7					Exon 8	Exon 9
	nucleotide number		69	155	168	197	229	249	354		395	408	447	455	502	516	621		692	699	738	777	804	869	906		961	969	971	1042		1074	1119
	SNP		R	R	H	W	Y	Y	R		Y	R	K	R	R	Y	R		R	R	Y	R	R	M	Y		H	Y	H	S		R	W
	codon number	polypeptide		52	56	66	77				132		149	152	168				231					290			321		324	348			373
		mature		31	35	45	56				111		128	131	147				210					269			300		303	327			352
	Alternative	residue 1	syn	R	N	M	R	syn	syn		P	syn	R	R	I	syn	syn		G	syn	syn	syn	syn	N	syn		N	syn	V	A		syn	E
	residues	residue 2		H	N	K	W				L		S	H	V				D					T			Y		A	P			D
		residue 3			K																						H		D
GenBank	IPD	Allele
		*00101	G	G	C	T	C	C	A		C	G	G	G	A	C	G		G	G	C	A	G	A	C		A	C	T	G		A	A
		*00102	G	G	C	T	C	C	A		C	G	G	G	A	C	G		G	G	C	A	G	A	C		A	C	T	G		G	A
		*00103	G	G	C	T	C	C	A		C	G	G	G	A	T	G		G	G	C	A	G	A	C		A	C	T	G		A	A
		*00201	G	G	C	T	C	C	A		C	G	G	G	G	C	G		G	G	C	A	G	A	C		C	C	T	G		A	A
		*00202	G	G	T	T	C	C	A		C	A	G	G	G	C	G		G	G	C	G	A	A	T		C	C	T	G		A	A
		*00203	G	G	T	T	C	C	A		C	G	G	G	G	C	G		G	G	C	G	A	A	C		C	C	T	G		A	A
		*00204	G	G	T	T	C	C	A		C	A	G	G	G	C	G		G	G	C	G	A	A	C		C	T	T	G		A	A
		*00205	G	G	T	T	C	C	A		C	A	G	G	G	C	G		G	G	C	G	A	A	C		C	C	T	G		A	A
		*00206	G	G	T	T	C	C	A		C	G	G	G	G	C	G		G	G	C	G	A	A	T		C	C	T	G		A	A
		*00207	G	G	C	T	C	T	A		C	G	G	G	G	C	G		G	G	C	A	G	A	C		C	C	T	G		A	A
FJ883774	IWS40001125	*00208	G	G	C	T	C	C	A		C	G	G	G	G	C	G		G	A	C	A	G	A	C		C	C	T	G		A	A
		*003	G	G	C	T	C	C	A		C	G	G	G	A	C	G		G	G	C	A	G	A	C		T	C	C	G		A	A
		*00401	G	A	C	T	C	C	G		C	G	G	G	G	C	G		G	G	C	A	G	A	C		T	C	C	G		A	A
		*00402	G	A	C	T	C	C	A		C	G	G	G	G	C	G		G	G	C	A	G	A	C		T	C	C	G		A	A
		*005	G	G	T	T	C	C	A		C	A	G	G	G	C	G		A	G	T	A	A	A	C		C	C	T	G		A	A
		*00601	G	G	A	T	C	C	A		C	G	T	G	G	C	A		G	G	C	A	G	C	C		A	C	T	G		G	A
		*00602	G	G	A	T	C	C	A		C	G	T	G	G	C	A		G	G	C	A	G	C	C		A	C	T	G		A	A
		*007	G	G	T	T	C	C	A		C	A	G	A	G	C	G		G	G	C	G	A	A	T		T	C	C	G		A	A
		*00801	G	A	C	T	C	C	A		C	G	G	G	G	C	G		G	G	C	A	G	A	C		C	C	T	G		A	A
		*00802	G	A	C	T	C	C	A		C	G	G	G	G	C	G		G	G	C	A	G	A	C		C	T	T	G		A	A
		*00901	G	G	C	T	C	C	A		C	G	G	G	A	C	G		G	G	C	A	G	A	C		C	C	T	G		A	A
		*00902	G	G	C	T	C	C	A		C	G	G	G	A	C	G		G	G	C	A	G	A	C		C	T	T	G		A	A
FJ883773	IWS40001124	*00903	G	G	T	T	C	C	A		C	G	G	G	A	C	G		G	G	C	A	G	A	C		C	C	T	G		A	A
		*01001	G	G	T	T	T	C	A		C	G	G	G	A	C	G		G	G	C	A	G	A	C		C	C	T	G		A	A
		*01002	G	G	T	T	T	C	A		C	G	G	G	A	C	G		G	G	C	A	G	A	C		C	T	T	G		A	A
		*01101	G	G	C	T	C	C	A		C	G	G	G	G	C	G		G	G	C	A	G	C	C		C	C	T	G		A	A
		*01102	A	G	C	T	C	C	A		C	G	G	G	G	C	G		G	G	C	A	G	C	C		C	C	T	G		A	A
		*012	G	G	A	T	C	C	A		C	G	G	G	G	C	G		G	G	C	A	G	C	C		C	C	T	G		A	A
		*01301	G	G	T	T	C	C	A		C	A	G	G	G	C	G		G	G	C	G	A	A	C		A	C	T	G		A	A
		*01302	G	G	T	T	C	C	A		C	A	G	G	G	C	G		G	G	C	G	A	A	T		A	C	T	G		A	A
		*01303	G	G	C	T	C	C	A		C	G	G	G	G	C	G		G	G	C	A	G	A	C		A	C	T	G		A	A
		*01304	G	G	C	T	C	T	A		C	G	G	G	G	C	G		G	G	C	A	G	A	C		A	C	T	G		G	A
		*01305	G	G	T	T	C	C	A		C	G	G	G	G	C	G		G	G	C	G	A	A	T		A	C	T	G		G	A
		*01306	G	G	T	T	C	C	A		C	G	G	G	G	C	G		G	G	C	G	A	A	T		A	C	T	G		A	A
		*01307	G	G	T	T	C	C	A		C	A	G	G	G	C	G		G	G	C	G	A	A	T		A	C	T	G		G	A
		*01401	G	G	T	T	C	C	A		C	A	G	G	G	C	G		G	G	C	G	A	A	C		T	C	C	G		A	A
		*01402	G	G	T	T	C	C	A		C	A	G	G	G	C	G		G	G	C	G	A	A	T		T	C	C	G		A	A
		*01403	G	G	C	T	C	C	A		C	G	G	G	G	C	G		G	G	C	A	G	A	C		T	C	C	G		A	A
		*01404	G	G	T	T	C	C	A		C	G	G	G	G	C	G		G	G	C	G	A	A	T		T	C	C	G		A	A
		*01405	G	G	C	T	C	T	A		C	G	G	G	G	C	G		G	G	C	A	G	A	C		T	C	C	G		A	A
FJ883772	IWS40001123	*01406	G	G	C	T	C	C	A		C	G	G	G	G	C	G		G	A	C	A	G	A	C		T	C	C	G		A	A
		*01501	G	G	A	T	C	C	A		C	G	T	G	G	C	A		G	G	C	A	G	C	C		C	C	T	G		A	A
FJ883775	IWS40001126	*01502	G	G	A	T	C	C	A		C	G	T	G	G	C	G		G	G	C	A	G	C	C		C	C	T	G		A	A
		*01601	G	G	A	T	C	C	A		C	G	T	G	G	C	A		G	G	C	A	G	C	C		T	C	C	G		A	A
FJ883777	IWS40001128	*01602	G	G	A	T	C	C	A		C	G	T	G	G	C	G		G	G	C	A	G	C	C		T	C	C	G		A	A
		*017	A	G	C	T	C	C	A		C	G	G	G	G	C	G		G	G	C	A	G	C	C		A	C	T	G		G	A
		*018	A	G	C	T	C	C	A		C	G	T	G	G	C	G		G	G	C	A	G	C	C		C	C	T	G		A	A
		*019	G	G	T	T	C	C	A		C	A	G	A	G	C	G		G	G	C	G	A	A	T		A	C	T	G		A	A
		*020	A	G	C	T	C	C	A		C	G	G	G	G	C	G		G	G	C	A	G	C	C		T	C	C	G		A	A
		*021	A	G	C	T	C	C	A		C	G	T	G	G	C	G		G	G	C	A	G	C	C		A	C	T	G		A	A
		*022	G	G	A	T	C	C	A		C	G	G	G	G	C	G		G	G	C	A	G	C	C		T	C	C	G		A	A
		*023	G	G	A	T	C	C	A		C	G	G	G	A	C	G		G	G	C	A	G	A	C		C	C	T	G		A	A
		*024	G	G	C	T	C	C	A		C	G	T	G	G	C	A		G	G	C	A	G	C	C		A	C	T	G		G	A
		*02501	G	G	A	T	C	C	A		C	G	T	G	G	C	A		G	G	C	A	G	C	C		C	C	T	C		A	T
FJ883776	IWS40001127	*02502	G	G	A	T	C	C	A		C	G	T	G	G	C	G		G	G	C	A	G	C	C		C	C	T	C		A	T
		*026	G	A	C	T	C	C	A		C	G	G	G	G	C	G		G	G	C	A	G	A	C		A	C	T	G		A	A
		*02701	G	G	T	T	C	C	A		C	A	G	G	G	C	G		G	G	C	G	A	A	T		C	C	T	C		A	T
GQ478175	IWS40001239	*02702	G	G	C	T	C	T	A		C	G	G	G	G	C	G		G	G	C	A	G	A	C		C	C	T	C		A	T
HQ191481	IWS40001569	*02703	G	G	C	T	C	C	A		C	G	G	G	G	C	G		G	G	C	A	G	A	C		C	C	T	C		A	T
		*028	G	G	T	T	T	C	A		C	G	G	G	A	C	G		G	G	C	A	G	A	C		T	C	C	G		A	A
		*029	G	G	T	T	C	C	A		C	A	G	G	G	C	G		G	G	C	G	A	A	T		C	C	A	C		A	T
		*030	G	G	T	T	C	C	A		C	A	G	A	G	C	G		G	G	C	G	A	A	T		C	C	T	G		A	A
		*031	G	G	T	T	C	C	A		C	A	G	A	G	C	G		G	G	C	G	A	A	T		C	C	T	C		A	T
FJ883770	IWS40001121	*032	G	G	C	T	C	C	A		T	G	G	G	A	C	G		G	G	C	A	G	A	C		T	C	C	G		A	A
FJ883771	IWS40001122	*033	G	A	C	A	C	C	A		C	G	G	G	G	C	G		G	G	C	A	G	A	C		T	C	C	G		A	A
FJ883778	IWS40001129	*034	G	G	T	T	C	C	A		C	A	G	G	G	C	G		A	G	T	A	A	A	C		T	C	C	G		A	A
FJ883780	IWS40001131	*035	G	G	T	T	C	C	A		C	A	G	G	G	C	G		A	G	T	A	A	A	C		C	C	T	C		A	T
HQ191482	IWS40001570	*049	G	A	C	T	C	C	A		C	G	G	G	G	C	G		G	G	C	A	G	A	C		C	C	T	C		A	T
HM235772	IWS40001532	*056	G	G	C	T	C	C	A		C	G	G	G	G	C	G		G	G	C	A	G	C	C		C	C	T	C		A	T

## Sheet: 2DL23S2
	2DL2/3/S2				rs613240		rs78381022	rs76843526	rs77568304	rs78713511			rs74487037
				exon 4														exon 5															exon 6				exon 7									exon 8
	nucleotide number			95	110	156	166	185	189	197	212	240	246	261	303	319		404	418	454	455	489	501	505	506	563	582	585	618	621	662		686	708	709		724	725	735	736	758	772	799	809		827	828	844	852
	SNP			K	S	Y	S	S	R	W	R	Y	R	Y	Y	T/-		Y	Y	Y	R	R	Y	Y	S	R	R	S	M	Y	Y		Y	Y	R		M	K	Y	R	Y	R	Y	S		Y	K	Y	R
	codon number	polypeptide		32	37		56	62		66	71							135		152	152			169	169	188					221		229		237			242		246	253	258	267	270		276		282
		mature		11	16		35	41		45	50							114		131	131			148	148	167					200		208		216			221		225	232	237	246	249		255		261
	Alternative	residue 1		L	P	syn	Q	R	syn	F	H	syn	syn	syn	syn			P	syn	R	R	syn	syn	R		G	syn	syn	syn	syn	T		P	syn	E		syn	R	syn	V	V	I	R	C		V	syn	P	syn
	residues	residue 2		R	R		E	T		Y	R							L		W	Q			C	P	D					I		L		K			I		I	A	V	C	S		A		S
GenBank	IPD	Allele
		2DL2*00101		T	G	T	G	G	A	T	A	C	A	C	C	T		C	C	C	G	G	T	T	G	G	A	C	A	C	T		C	T	A		C	G	C	A	T	A	C	C		C	G	T	G
		2DL2*002		T	G	T	G	G	A	T	A	C	A	C	C	T		C	C	C	G	G	T	T	G	G	A	C	A	C	T		C	T	A		C	G	C	A	T	A	C	C		C	G	T	G
		2DL2*00301		T	G	T	G	G	A	T	A	C	A	C	C	T		C	C	C	G	G	T	T	G	G	A	C	A	C	C		C	T	A		C	G	C	A	T	A	C	C		C	G	T	G
		2DL2*00302		T	G	T	G	G	A	T	A	C	A	C	C	T		C	C	C	G	G	T	T	G	G	A	C	A	C	C		C	T	A		C	G	C	A	T	A	C	C		C	G	T	A
		2DL2*004		T	C	T	C	C	A	T	A	C	G	T	C	T		C	C	C	G	G	T	T	G	A	A	G	A	C	C		C	C	G		C	G	C	A	T	A	C	C		C	T	T	A
		2DL2*005		T	G	T	G	G	A	T	A	C	A	C	C	T		C	C	C	G	G	T	T	G	G	A	C	A	C	T		C	T	A		C	G	C	A	T	A	C	C		C	G	T	G
		2DL2*00601		T	C	T	G	G	A	T	A	C	A	C	C	T		C	C	C	G	G	T	T	G	G	A	C	A	C	C		C	T	A		C	G	C	A	T	A	C	C		C	G	T	G
HM211186	IWS40001531	2DL2*00602+		T	C	C	G	G	A	T	A	C	A	C	C	T		C	C	C	G	G	T	T	G	G	A	C	A	C	C		C	T	A		C	G	C	A	T	A	C	C		C	G	T	G
		2DL2*007		T	G	T	G	G	A	T	A	C	A	C	C	T		C	C	C	G	G	T	T	G	G	A	C	A	C	T		C	T	A		C	G	C	A	C	A	C	C		C	G	T	G
		2DL2*008		T	G	T	G	G	A	T	A	C	A	C	C	T		C	C	C	G	G	T	T	G	G	A	C	A	C	T		C	T	A		C	G	C	A	T	A	T	C		C	G	T	A
		2DL2*009		T	G	T	G	G	A	T	A	C	A	C	C	T		C	C	C	G	G	T	C	G	G	A	C	A	C	C		C	T	A		C	G	C	A	T	A	C	C		C	G	T	G
		2DL2*010		T	G	T	G	G	A	T	A	C	A	C	C	T		C	C	C	G	G	T	T	G	G	A	C	A	C	T		C	T	A		C	G	C	A	T	A	T	C		C	G	T	A
HM211185	IWS40001530	2DL2*011		T	C	T	G	G	A	T	A	C	A	C	C	T		C	C	C	G	G	T	T	G	A	A	G	A	C	C		C	C	G		C	G	C	A	T	A	C	C		C	T	T	A
		2DL3*001		T	C	T	C	G	A	T	A	C	G	C	C	T		C	C	C	G	G	T	C	G	G	A	C	A	C	C		C	C	G		A	G	T	G	T	A	C	G		T	T	C	G
		2DL3*00103		T	C	T	C	G	A	T	A	T	G	C	C	T		C	C	C	G	G	T	C	G	G	A	C	A	C	C		C	C	G		A	G	T	G	T	A	C	G		T	T	C	G
		2DL3*002		T	C	T	C	G	A	T	A	C	G	C	C	T		C	C	C	G	G	T	C	G	G	A	C	A	C	C		T	C	G		A	G	T	G	T	A	C	G		T	T	C	G
		2DL3*003		T	C	T	C	G	A	T	A	C	G	C	C	T		C	C	C	G	G	T	C	G	G	A	C	A	C	C		C	C	G		A	G	T	G	T	A	C	G		T	T	C	G
		2DL3*004		G	C	T	G	G	A	T	G	C	G	C	C	T		C	C	C	G	G	T	C	G	G	A	C	A	C	C		C	C	G		A	T	T	G	T	A	C	G		T	T	C	G
		2DL3*005		G	C	T	G	G	A	T	G	C	G	C	C	T		C	C	C	G	G	T	C	G	G	G	C	A	C	C		C	C	G		A	G	T	G	T	A	C	G		T	T	C	G
		2DL3*006		T	C	T	C	G	A	T	A	T	G	C	C	T		C	C	C	G	G	T	C	G	G	A	C	A	C	C		C	C	G		A	G	T	G	T	A	C	G		T	T	C	G
		2DL3*007		T	C	T	C	G	A	T	A	C	G	C	C	T		C	C	C	G	G	T	C	G	G	A	C	A	C	C		T	C	G		A	G	T	G	T	A	C	G		C	G	T	A
		2DL3*008N		T	C	T	C	G	A	T	A	C	G	C	C	-		C	C	C	G	G	T	C	G	G	A	C	A	C	C		C	C	G		A	G	T	G	T	A	C	G		T	T	C	G
		2DL3*009		T	C	T	C	G	A	T	A	C	G	C	C	T		C	C	C	G	G	T	C	C	G	A	C	A	C	C		C	C	G		A	G	T	G	T	A	C	G		T	T	C	G
		2DL3*010		G	C	T	G	G	A	T	G	C	G	C	C	T		C	C	C	G	G	T	C	G	G	G	C	A	C	C		C	C	G		A	G	T	G	T	A	C	G		T	T	C	G
		2DL3*011		T	C	T	C	G	A	T	A	C	G	C	C	T		T	C	C	G	G	T	C	G	G	A	C	A	C	C		C	C	G		A	G	T	G	T	A	C	G		T	T	C	G
		2DL3*01201		T	C	T	C	G	A	T	A	T	G	C	C	T		C	C	C	G	G	T	C	G	G	A	C	A	C	C		C	C	G		A	G	T	G	T	A	C	G		C	T	C	G
HM211184	IWS40001529	2DL3*01202		T	C	T	C	G	A	T	A	C	G	C	C	T		C	C	C	G	G	T	C	G	G	A	C	A	C	C		C	C	G		A	G	T	G	T	A	C	G		C	T	C	G
		2DL3*013		T	C	T	C	G	A	T	A	C	G	C	C	T		C	C	C	A	G	T	C	G	G	A	C	A	C	C		C	C	G		A	G	T	G	T	A	C	G		T	T	C	G
		2DL3*014		T	C	T	G	G	A	T	G	C	G	C	C	T		C	C	C	G	A	T	C	G	G	G	C	A	C	C		C	C	G		A	G	T	G	T	A	C	G		T	T	C	G
		2DL3*015		T	C	T	G	G	A	T	A	C	G	C	C	T		C	C	C	G	G	T	C	G	G	A	C	A	C	C		T	C	G		A	G	T	G	T	A	C	G		T	T	C	G
		2DL3*016		T	C	T	C	G	A	T	A	C	G	C	C	T		C	C	C	G	G	T	C	G	G	A	C	A	C	C		C	C	G		A	G	T	G	T	A	C	G		T	T	C	G
		2DL3*017		T	C	T	G	G	A	T	G	C	G	C	C	T		C	C	C	G	G	T	C	G	G	G	C	A	C	C		C	C	G		A	G	T	G	T	A	C	G		T	T	C	G
HM211183	IWS40001528	2DL3*018		T	C	T	G	G	A	T	G	C	G	C	C	T		C	C	C	G	G	T	C	G	G	G	C	A	C	C		C	C	A		A	G	C	G	T	G	C	C		T	T	C	G
			genotype call
		2DS2*001	2DS2*001	T	C	T	G	G	G	A	A	C	G	C	C	T		C	T	C	G	G	T	C	G	G	A	C	C	T	C
		2DS2*00102	2DS2*001	T	C	T	G	G	G	A	A	C	G	C	C	T		C	T	C	G	G	T	C	G	G	A	C	C	T	C
		2DS2*00103		T	C	T	G	G	G	A	A	C	G	C	C	T		C	T	C	G	G	C	C	G	G	A	C	C	T	C
		2DS2*00104		T	C	T	G	G	G	A	A	C	G	C	C	T		C	C	C	G	G	T	C	G	G	A	C	C	T	C
		2DS2*002	2DS2*001	T	C	T	G	G	G	A	A	C	G	C	C	T		C	T	C	G	G	T	C	G	G	A	C	C	T	C
		2DS2*003	2DS2*001	T	C	T	G	G	G	A	A	C	G	C	C	T		C	T	C	G	G	T	C	G	G	A	C	C	T	C
		2DS2*004	2DS2*001	T	C	T	G	G	G	A	A	C	G	C	C	T		C	T	C	G	G	T	C	G	G	A	C	C	T	C
		2DS2*005	2DS2*001	T	C	T	G	G	G	A	A	C	G	C	C	T		C	T	C	G	G	T	C	G	G	A	C	C	T	C
		2DS2*006	2DS2*001	T	C	T	G	G	G	A	A	C	G	C	C	T		C	T	C	G	G	T	C	G	G	A	C	C	T	C
		2DS2*007	2DS2*001	T	C	T	G	G	G	A	A	C	G	C	C	T		C	T	C	G	G	T	C	G	G	A	C	C	T	C
		2DS2*008	2DS2*001	T	C	T	G	G	G	A	A	C	G	C	C	T		C	T	T	G	G	T	C	G	G	A	C	C	T	C
[truncated: 14 more columns]

## Sheet: 2DL5
	2DL5			exon 1		exon 2		exon 3							exon 5							exon 7			exon 9
	nucleotide			16		61		75	109	295	300	321	346		403	517	561	562	582	583		707	804		913	1098
	SNP			R		M		W	R	Y	R	R	R		Y	R	Y	S	Y	R		K	S		R	Y
	codon number	mature		6		21			37				116		135	173		188		195		236	268		305
		polypeptide		-16		-1			16				95			152				174		215	247		284
	Alternative	residue 1		I		T		syn	A	H	syn	syn	V		R	N	syn	G	syn	G		R	K		V	syn
	residues	residue 2		V		P			T	Y			M		C	D		R		S		L	N		I
GenBank	IPD	Allele
		A*00101		A		A		T	G	C	A	A	G		C	A	C	G	C	G		G	G		G	T
		A*00102		A		A		T	G	C	G	A	G		C	A	C	G	C	G		G	G		G	T
		A*00103		A		A		T	G	C	A	G	G		C	A	C	G	C	G		G	G		G	T
		A*00104		A		A		A	G	C	A	A	G		C	A	C	G	C	G		G	G		G	T
		A*00105		A		A		T	G	C	A	A	G		C	A	C	G	T	G		G	G		G	T
		A*005		A		A		A	G	C	G	G	G		C	G	C	G	C	A		G	G		G	T
		A*1201		A		C		T	G	C	A	A	G		C	A	C	G	C	G		G	G		G	T
		A*1202		A		C		T	G	C	A	A	G		C	A	C	G	C	G		G	G		G	C
		A*14		A		A		T	G	C	A	A	G		C	A	C	C	C	G		G	G		G	T
		A*15		A		A		T	G	C	A	A	G		T	A	T	G	C	G		G	G		G	T
		B*002		G		A		A	G	C	G	G	G		C	G	C	G	C	A		G	G		G	T
		B*003		G		C		T	G	C	A	A	A		C	A	C	G	C	G		G	G		G	T
		B*004		G		A		T	A	C	A	A	G		C	A	C	G	C	G		G	G		G	C
		B*006		G		C		T	G	C	A	A	G		C	A	C	G	C	G		G	G		G	T
		B*007		G		A		T	G	C	A	A	A		C	A	C	G	C	G		G	G		G	T
		B*00801		G		A		T	G	C	A	A	G		C	A	C	G	C	G		G	G		G	T
		B*00802		G		A		T	G	C	A	A	G		C	A	C	G	T	G		G	G		G	T
		B*009		G		A		A	G	C	G	G	G		C	G	C	G	C	A		T	G		G	T
		B*010		G		C		A	G	C	G	G	G		C	G	C	G	C	A		G	G		G	T
		B*011		G		C		T	G	C	A	A	G		C	A	C	G	C	G		G	G		A	T
		B*01301		G		A		T	G	C	A	A	G		T	A	T	G	C	G		G	G		G	T
		B*01302		G		A		A	G	C	G	G	G		T	A	T	G	C	G		G	G		G	T
		B*016		G		A		A	G	T	G	G	G		C	G	C	G	C	A		G	G		G	T
HM602023	IWS40001536	B*017		G		A		A	G	C	G	G	G		C	G	C	G	C	A		G	C		G	T

## Sheet: 2DS35
	2DS3/5											rs74456429				rs76608778		rs35491252			rs6607437
					exon 4		exon 5											exon 6		exon 7			exon 8-9
	nucleotide number			131	339		399	431	432	447	454	523	534	535	590	608		709		735	811		849	861	882
	SNP			S	K		M	R	Y	M	Y	M	Y	R	S	R		R		Y	R		R	R	Y
	codon number	polypeptide		44				144		149	152	175		179	197	203		237			271
		mature		22				122		127	130	153		157	175	181		215			249
	Alternative	residue 1		T	syn		syn	S	syn	C	W	P	syn	R	R	R		E		syn	N		syn	syn	syn
	residues	residue 2		R				N		*	R	T		G	T	H		K			D
GenBank	IPD	Allele
		2DS3*00101		C	T		C	G	C	C	T	C	C	G	G	A		A		C	G		G	A	C
		2DS3*00102		C	T		C	G	C	C	T	C	C	G	G	A		A		C	G		G	G	T
		2DS3*00103		C	T		C	G	C	C	T	C	C	G	G	A		A		C	G		G	A	T
		2DS3*00104		C	T		C	G	C	C	T	C	T	G	G	A		A		C	G		G	A	T
HM602024	IWS40001537	2DS3*00106		C	T		C	G	C	C	T	C	C	G	G	A		A		C	G		A	A	T
		2DS3*002		C	T		C	G	C	C	T	C	C	G	G	A		A		C	A		G	A	T
		2DS3*003N		C	T		C	G	C	A	T	C	C	G	G	A		A		C	A		G	A	T
		2DS3*004		C	T		C	G	C	C	C	C	C	G	G	A		A		C	G		A	A	T
HM358895	IWS40001534	2DS3*006		G	T		C	G	C	C	T	C	C	G	G	A		A		C	G		G	A	T
		2DS5*001		C	G		C	G	C	C	C	C	C	A	G	G		G		C	A		G	A	T
		2DS5*002		C	G		C	G	C	C	C	C	C	A	G	G		G		C	A		G	A	T
		2DS5*003		C	T		C	A	T	C	C	C	C	G	G	G		G		C	A		G	A	T
		2DS5*004		C	G		C	G	C	C	C	C	C	G	G	A		G		C	A		G	A	T
		2DS5*00501		C	G		C	G	C	C	C	C	C	G	G	G		G		C	A		G	A	T
JX523641	IWS40001796	2DS5*00502		C	G		A	G	C	C	C	C	C	G	G	G		G		C	A		G	A	T
		2DS5*006		C	G		C	G	C	C	C	A	C	G	G	G		G		C	A		G	A	T
		2DS5*007		C	G		C	G	C	C	C	C	C	G	G	G		A		C	A		G	A	T
		2DS5*008		C	G		C	G	C	C	C	C	C	G	G	G		G		T	A		G	A	T
HQ026776	IWS40001539	2DS5*009+		C	G		C	G	C	C	C	C	C	A	C	G		G		C	A		G	A	T
GU301909	IWS40001387	2DS5*011		C	G		C	G	C	C	C	A	C	A	C	G		G		C	A		G	A	T
				Conserved differences between 2DS3 and 5 not shown

## Sheet: 2DP1
		2DP1		Exon 4					<----			Exon 5
				432	448	471	476	477	522	541		661	712	713	714	766	794	804	816	899	902
				indel	S	R	M	R	Y	R		R	R	Y	R	S	Y	M	R	M	Y
		*00101		---	G	G	C	A	C	A		A	G	C	G	C	C	A	G	C	C
		*00102		---	G	G	C	A	C	A		A	G	C	G	C	C	C	G	C	C
HQ609602	IWS40001572	var1		---	G	G	C	A	C	A		A	G	C	A	C	C	C	G	C	C
		*002		---	C	A	A	G	T	A		A	G	C	G	G	C	C	G	C	C
		*003		---	G	A	A	G	T	A		A	G	C	G	G	C	C	G	C	C
		*004		---	G	A	A	G	T	A		A	A	T	G	G	C	C	G	C	C
		*005	*002	---	C	A	A	G	T	A		A	G	C	G	G	C	C	G	C	C
		*006		---	G	G	C	A	C	A		A	G	C	G	G	C	C	G	C	C
		*007		---	G	A	A	G	T	A		A	G	C	G	G	C	C	A	C	C
		*008		---	C	A	A	G	T	A		A	G	C	G	G	T	C	G	C	C
		*009		---	G	A	A	G	T	A		A	G	C	G	G	C	C	G	C	T
		*010		---	G	G	C	A	C	A		G	G	C	G	G	C	C	G	C	C
HQ609603	IWS40001573	var2		TGG	G	G	C	A	C	A		A	G	C	G	C	C	C	G	C	C
HQ609604	IWS40001574	var3		---	G	G	C	A	C	A		A	G	C	G	C	C	C	G	C	C
HQ609605	IWS40001575	var4		---	C	A	A	G	T	G		A	G	C	G	G	C	C	G	C	C
HQ609606	IWS40001576	var5		---	G	A	A	G	T	A		A	G	C	G	G	C	C	G	A	C
HQ609607	IWS40001577	var6		---	G	G	C	A	C	A		A	G	C	G	G	C	C	G	A	C

## Sheet: 2DLS1
		2DL/S1																																									<----		<----
				Exon 1		Exon 3		Exon 4										Exon 5										Exon 6			Exon 7						Exon 8			Exon 9		(ITIM)
		nucleotide number		13		(60)		107	110	144	166	231	272	313	331	358		404	431	523	549	550	576	598	608	621		709	714		724	725	739	796	813		825	849		888	903	907	908	949	997
		SNP		K		y		R	S	R	K	Y	V	M	K	R		Y	at-gc	M	Y	R	Y	R	R	Y		R	S		M	R	S	Y	R		K	R		M	R	V	Y	Y	R
		codon number	polypeptide	5				36	37		56		91	105	111	120		135	144	175		184		200	203			237				242	247	267						296		303		317	333
			mature	-17				15	16		35		70	84	90	99		114	123	154		163		179	182			216				221	226	246						275		282		296	312
		Alternative	residue 1	V		syn		G	R	syn	E	syn	T	T	V	I		P	N	P	syn	D	syn	G	R	syn		K	syn		syn	R	L	R	syn		syn	syn		D	syn	T		R	T
		residues	residue 2	F				D	P		*		R	P	L	V		L	S	T		N		S	H			E				Q	V	C						E		P	V	C	A
													K
GenBank	IPD	Allele
		allele
		*001		G		c		G	C	A	G	T	C	A	G	A		C	AT	C	T	G	C	G	A	C		A	C		C	G	C	C	A		G	A		C	A	A	C	C	A
		*002		T		c		G	C	A	G	T	C	A	G	A		C	AT	C	T	G	C	G	A	C		A	C		C	G	C	C	A		G	A		C	A	A	C	C	A
		*00301	*00302	G		c		G	G	G	G	T	C	A	G	A		T	AT	C	T	G	C	G	A	C		A	G		C	G	C	C	A		G	A		C	A	A	C	C	A
		*00302		G		c		G	G	G	G	T	C	A	G	A		T	AT	C	T	G	C	G	A	C		A	C		C	G	C	C	A		G	A		C	A	A	C	C	A
		*00303		G		c		G	G	A	G	T	C	A	G	A		T	AT	C	T	G	C	G	A	C		A	C		C	G	C	C	G		G	A		C	A	A	C	C	A
		*00401		G		c		G	G	A	G	T	C	A	G	A		C	AT	A	C	A	T	G	G	C		G	C		C	G	C	T	A		G	A		C	A	A	C	C	A
		*00402		G		c		G	G	A	G	T	C	A	G	A		C	AT	A	C	A	T	G	G	C		G	C		C	G	C	T	A		G	A		C	G	A	C	C	A
		*00403	*00401	G		c		G	G	A	G	T	C	A	G	A		C	AT	A	C	A	T	G	G	C		G	C		C	G	C	T	A		T	A		C	A	A	C	C	A
		*005		G		c		G	G	A	G	T	C	A	G	A		T	AT	C	T	G	C	G	A	C		A	C		C	G	C	C	A		G	G		C	A	A	C	C	G
		*006		G		c		G	G	A	G	T	C	A	G	A		T	AT	C	C	G	C	G	A	C		A	C		C	G	C	T	A		G	A		C	A	A	C	C	A
		*007		G		c		G	G	A	G	T	C	A	G	G		C	AT	A	C	A	T	G	G	C		G	C		C	G	C	T	A		G	A		C	A	A	C	C	A
		*008		T		c		A	C	A	G	T	C	A	G	A		C	AT	C	T	G	C	G	A	C		A	C		C	G	C	C	A		G	A		C	A	A	C	C	A
		*009		G		c		G	G	G	G	T	C	A	G	A		T	AT	C	T	G	C	G	A	C		A	C		C	G	C	C	A		G	A		C	A	G	T	C	A
		*010		G		c		G	G	A	G	T	C	A	G	A		C	AT	A	C	A	T	G	G	C		G	C		C	G	C	C	A		G	A		C	A	A	C	C	A
		*01101		T		c		G	G	A	G	T	C	A	G	A		C	AT	A	C	A	T	G	G	C		G	C		A	G	C	T	A		G	A		C	A	A	C	C	A
GU323352	IWS40001392	*01102		T		c		G	G	A	G	T	C	A	G	A		C	AT	A	C	A	T	G	G	T		G	C		C	G	C	T	A		G	A		C	A	A	C	C	A
GU323350	IWS40001391	*01201		G		c		G	G	A	G	T	C	A	G	A		C	AT	C	T	G	C	G	A	C		A	C		C	G	C	C	A		G	A		C	A	A	C	C	A
GU323351	IWS40001392	*01202		G		c		G	G	A	G	T	C	A	G	A		C	AT	C	T	G	C	G	A	C		A	C		C	G	C	C	G		G	A		C	A	A	C	C	A
		*013N	*01101	T		c		G	G	A	T	T	C	A	G	A		C	AT	A	C	A	T	G	G	C		G	C		C	G	C	T	A		G	A		C	A	A	C	C	A
		*014		G		c		G	G	G	G	T	C	A	G	A		T	AT	C	T	G	C	A	A	C		A	C		C	G	C	C	A		G	A		C	A	A	C	C	A
		*015		G		c		G	G	G	G	T	C	A	G	A		T	AT	C	T	G	C	G	A	C		A	C		C	G	C	C	A		G	A		A	A	A	C	C	A
		*016		G		c		G	G	G	G	T	C	A	G	A		T	AT	C	T	G	C	G	A	C		A	C		C	G	C	C	G		G	A		C	A	A	C	T	A
		*017	*00302	G		c		G	G	G	G	T	C	A	G	A		T	AT	C	T	G	C	G	A	C		A	C		C	A	C	C	A		G	A		C	A	A	C	C	A
		*018		G		c		G	G	G	G	T	C	A	G	A		T	AT	C	T	G	C	G	A	C		A	C		C	G	C	C	A		G	A		C	A	C	C	C	A
		*019		G		c		G	G	G	G	T	C	A	G	A		C	AT	C	T	G	C	G	A	C		A	C		C	G	G	C	G		G	A		C	A	A	C	C	A
GU323353	IWS40001394	*020		G		c		G	G	A	G	T	C	C	T	A		T	AT	C	T	G	C	G	A	C		A	C		C	G	C	C	G		G	A		C	A	A	C	C	A
	(2DL1/S1 hybrid)	2DS1*002L		G		c		G	G	A	G	T	A	A	T	A		C	AT	A	C	A	T	G	G	C		G	C
		2DS1*001				t		G	G	A	G	T	G	A	T	A		C	AT	A	C	A	T	G	G	C		G	C
		2DS1*002				t		G	G	A	G	T	A	A	T	A		C	AT	A	C	A	T	G	G	C		G	C
		2DS1*003				t		G	G	A	G	C	A	A	T	A		C	AT	A	C	A	T	G	G	C		G	C
		2DS1*004				t		G	G	A	G	T	A	A	G	A		C	AT	A	C	A	T	G	G	C		A	C
		2DS1*008				t		G	G	A	G	T	A	A	G	A		C	GC	A	C	A	T	G	G	C		G	C

## Sheet: 2DL4
		2DL4						rs618835			rs1057767	rs1057768				rs2075769	rs1051454		rs1051455						rs1051456		rs1135577															rs1051459	rs1051460
					Exon 3											Exon 5											Exon 7					Exon 8		Exon 9
		nucleotide			115	133	148	158	163	202	259	267	283	302		395	412	479	480	506	541	550	589	615	625		687	762	771	811		840		886	1017	1018	1019	1020	1023	1032	1099	1110	1111
		SNP			R	R	Y	R	S	K	S	W	W	R		Y	R	W	R	M	R	S	R	R	S		W	Y	Y	R/-		R		S	W	S	Y	R	R	S	Y	Y	M
		codon	polypeptide		39	45	50	53	55	68	87		95	101		132	138	160		179	181	184	197		209					271				296			340						371
			mature		16	22	27	30	32	45	64		72	78		109	115	137		156	158	161	174		186					248				273			317						348
		residue 1			A	G	R	Y	R	V	V	syn	Y	H		P	T	E	syn	P	D	L	G	syn	A		syn	syn	syn	N		syn		Q	syn	syn	A	syn	syn	syn	syn	syn	N
		residue 2			T	R	W	C	G	F	L		N	R		L	A	V		H	N	V	S		P					M				E			V						H
																														D
		*00101			G	G	C	A	C	G	G	A	T	A		C	A	A	A	C	G	C	G	A	G		T	T	T	A		G		C	A	G	C	G	G	C	C	T	A
		*0010201/2			G	G	C	A	C	G	G	A	T	A		C	A	A	G	C	G	C	G	G	G		T	C	T	A		G		C	A	G	C	G	A	C	C	T	A
		*00103			G	G	C	A	C	G	G	A	T	A		C	A	A	G	C	G	C	G	G	G		T	C	T	A		G		C	A	G	C	G	G	C	C	T	A
		*00104			G	G	C	A	C	G	G	A	T	A		C	A	A	A	C	G	C	G	G	G		T	C	T	A		G		C	A	G	C	G	G	C	C	T	A
		*00105			G	G	C	A	C	G	G	A	T	A		C	A	A	G	C	G	C	G	G	G		T	C	T	A		A		C	A	G	C	G	A	C	C	T	A
		*00201			G	G	C	A	C	G	G	A	T	A		C	G	A	A	C	G	C	G	G	C		T	T	T	A		G		C	A	G	C	G	G	C	C	T	A
		*00202			G	G	C	A	C	G	G	A	T	A		C	G	A	G	C	G	C	G	G	C		T	T	T	A		G		C	A	G	C	G	G	C	C	T	A
		*003			G	G	C	A	C	G	C	T	T	A		C	A	A	G	C	G	C	G	G	G		A	C	C	G		G		C	A	G	C	G	A	G	C	C	C
		*004			G	G	C	A	C	G	C	A	T	A		C	G	A	G	C	G	C	G	G	C		A	C	T	A		G		C	A	G	C	G	G	G	C	C	C
		*005			G	G	C	G	C	G	G	A	T	A		C	G	A	G	C	G	C	G	G	C		T	C	T	A		G		C	A	G	C	G	G	C	C	T	A
		*00601			G	G	C	A	C	G	G	A	T	A		T	G	A	G	C	G	C	G	G	C		A	C	T	A		G		C	A	G	C	G	G	C	C	T	A
		*00602			G	G	C	A	C	G	G	A	T	A		T	G	A	G	C	G	C	G	G	C		T	C	T	A		G		C	A	G	C	G	G	C	C	T	A
		*007			G	G	C	A	C	G	G	A	A	G		C	G	A	G	C	G	C	G	G	C		T	T	T	-		G		C	T	G	C	G	G	C	C	-	-
		*0080101/3/5			G	G	C	A	C	G	G	A	T	A		C	G	A	G	C	G	C	G	G	C		T	T	T	-		G		C	A	G	C	G	G	C	C	T	A
		*0080102			G	G	C	A	C	G	G	A	T	A		C	G	A	G	C	G	C	G	G	C		T	T	T	-		G		C	A	C	C	G	G	C	C	T	A
		*0080104			G	G	C	A	C	G	G	A	T	A		C	G	A	G	C	G	C	G	G	C		T	T	T	-		G		C	A	G	C	G	G	C	T	T	A
		*00802			G	G	C	A	C	G	G	A	T	A		C	G	A	A	C	G	C	G	G	C		T	T	T	-		G		C	A	G	C	G	G	C	C	T	A
		*00901			G	G	C	A	C	G	G	A	T	A		C	G	A	G	C	G	G	G	G	C		T	T	T	-		G		C	A	G	C	G	G	C	C	T	A
		*00902			G	G	C	A	C	G	G	A	T	A		C	G	A	A	C	G	G	G	G	C		T	T	T	-		G		C	A	G	C	G	G	C	C	T	A
		*010			G	G	C	A	C	G	G	A	T	A		T	G	A	G	A	G	C	G	G	C		T	C	T	A		G		C	A	G	C	G	G	C	C	T	A
		*011			G	G	C	G	C	G	G	A	T	A		C	G	A	G	C	G	C	G	G	C		T	T	T	-		G		C	A	G	C	G	G	C	C	T	A
		*01201			G	G	C	G	C	G	G	A	T	A		C	G	A	G	C	G	C	G	G	C		T	C	T	A		G		G	A	G	C	G	G	C	C	T	A
		*01202			G	G	C	G	C	G	G	A	T	A		C	G	A	G	C	G	C	G	G	C		T	C	T	A		G		G	A	G	C	A	G	C	C	T	A
GQ906701	IWS40001231	*013			G	G	C	A	C	G	G	A	T	A		C	A	A	G	C	G	C	G	G	G		T	T	T	-		G		C	A	G	C	G	G	C	C	T	A
		*014			A	G	C	G	C	G	G	A	T	A		C	G	A	G	C	G	C	G	G	C		T	C	T	A		G		C	A	G	C	G	G	C	C	T	A
		*015			G	G	T	A	C	G	G	A	T	A		C	A	A	G	C	G	C	G	G	G		T	C	T	A		G		C	A	G	C	G	A	C	C	T	A
		*016			G	G	C	A	C	T	G	A	T	A		C	A	A	G	C	G	C	G	G	G		T	C	T	A		G		C	A	G	C	G	A	C	C	T	A
		*017			G	A	C	A	C	G	G	A	T	A		C	G	A	A	C	G	C	G	G	C		T	T	T	-		G		C	A	G	C	G	G	C	C	T	A
		*018			G	G	C	A	G	G	G	A	T	A		C	A	A	G	C	G	C	A	G	G		T	C	T	A		G		C	A	G	C	G	G	C	C	T	A
JX523632	IWS40001750	018b			G	G	C	A	C	G	G	A	T	A		C	A	A	G	C	G	C	A	G	G		T	C	T	A		G		C	A	G	C	G	G	C	C	T	A
		*019			G	G	C	A	G	G	G	A	T	A		C	A	A	G	C	G	C	A	G	G		T	T	T	-		G		C	A	G	C	G	G	C	C	T	A
JX523633		19b			G	G	C	A	G	G	G	A	T	A		C	G	A	G	C	G	C	G	G	C		T	T	T	-		G		C	A	G	C	G	G	C	C	T	A
		*020			G	G	C	A	C	G	G	A	T	A		C	G	T	A	C	G	C	G	G	C		T	T	T	-		G		C	A	G	C	G	G	C	C	T	A
		*021			G	G	C	A	C	G	G	A	T	A		C	A	A	G	C	A	C	G	G	G		T	C	T	A		G		C	A	G	C	G	G	C	C	T	A
		*022			G	G	C	A	C	G	G	A	T	A		C	A	A	G	C	G	C	G	G	G		T	C	T	A		G		C	A	G	T	G	G	C	C	T	A

## Sheet: 3DLS1
3DL1/S1		rs605219		rs1142881	rs62623407				rs642893			rs642941					rs643347	rs1049150	rs62124092		rs76488492					rs643861			rs2273730		rs652641	rs74799106			rs1065331											rs2273731	rs77908212
		exon 1		exon 2			exon 3																					exon 4
nucleotide number		5		39	67		74	77	84	115	122	123	152	155	158	193	202	223	235	248	286	296	298	320	321	337		414	416	470	475	484	486	487	496	503	509	512	536	546	547	550	560	572	576	607	624	654
SNP		Y		S	R		R	R	R	S	R	M	R	R	R	R	R	W	R	S	Y	R	M	Y	R	R		S	S	R	K	R	R	G/-	M	Y	A/-	W	R	Y	R	Y	K	R	Y	Y	Y	R
codon number	polypeptide	2		13	23		25	26		39	41		51	52	53	65	68	75	79	83	96	99	100	107		113		138	139	157	159	162		163	166	168	170	171	179		183	184	187	191		203
	mature	-20		-9	2		4	5		18	20		30	31	32	44	47	54	58	62	75	78	79	86		92		117	118	136	138	141		142	145	147	149	150	158		162	163	166	170		182
Alternative	residue 1	L		F	V		G	Q	syn	V	R	syn	Y	R	H	R	V	L	S	S	R	H	P	S	syn	V		E	R	K	G	K	syn	D	R	V	Q	I	N	syn	G	P	L	G	syn	P	syn	syn
residues	residue 2	S		L	M		D	R		L	Q		C	H	R	G	I	I	G	T	W	R	T	L		M		D	T	R	W	E		ter	S	A	ter	N	S		S	S	R	E		S
	residue 3								N																										C
	L1*00101	C		G	A		G	A	A	G	G	A	A	G	A	A	A	A	A	G	C	A	C	C	G	G		G	G	A	G	A	A	G	C	T	A	T	A	C	G	C	T	G	C	C	T	A
	L1*00102	C		G	A		G	A	A	G	G	A	A	G	A	A	A	A	A	G	C	A	C	C	G	G		G	G	A	G	A	A	G	C	T	A	T	A	C	G	C	T	G	C	C	T	G
	L1*002	T		C	G		G	A	G	G	G	A	A	G	A	A	G	T	A	G	C	A	C	C	G	G		G	G	A	G	A	A	G	C	T	A	T	A	C	G	C	T	G	C	C	T	A
	L1*00401	C		G	A		G	A	A	G	G	A	A	A	A	G	A	A	A	G	C	A	C	T	G	G		G	G	A	G	A	A	G	C	T	A	T	A	C	G	C	T	G	C	T	T	A
	L1*00402	C		G	A		G	A	A	G	G	A	A	A	A	G	A	A	A	G	C	A	C	T	G	G		G	G	A	G	A	A	G	C	T	A	T	A	C	G	C	T	G	C	T	T	A
	L1*00501	C		G	A		G	A	A	G	G	A	A	G	A	A	A	A	A	G	C	A	C	C	G	G		G	G	A	G	A	A	G	C	T	A	T	A	C	G	C	T	G	C	T	T	A
	L1*00502	C		G	A		G	A	A	G	G	A	A	G	A	A	A	A	A	G	C	A	C	C	G	G		G	G	A	G	A	A	G	C	T	A	T	A	C	G	C	T	G	C	T	C	A
	L1*006	T		C	A		G	A	G	G	G	A	A	G	A	A	G	T	A	G	C	A	C	C	G	G		G	G	A	G	A	A	G	C	T	A	T	A	T	G	C	T	G	C	C	T	A
	L1*007	T		C	G		G	A	G	G	G	A	A	G	A	A	G	T	A	G	C	A	C	C	G	G		G	G	A	G	A	A	G	C	T	A	T	A	C	G	C	T	G	C	C	T	A
	L1*008	T		C	G		G	A	G	G	G	A	A	A	A	A	G	T	A	G	C	A	C	C	G	G		G	G	A	G	A	A	G	C	T	A	T	A	C	G	C	T	G	C	C	T	A
	L1*009	C		G	A		G	A	G	G	G	C	A	G	A	A	G	A	G	G	C	A	C	C	G	A		G	G	A	G	A	A	G	C	T	A	T	A	C	G	C	T	G	C	C	T	A
	L1*01501	T		C	G		G	A	G	G	G	A	A	G	A	A	G	T	A	G	C	A	C	C	G	G		G	G	A	G	A	A	G	C	T	A	T	A	C	G	C	T	G	C	C	T	A
	L1*01502	T		C	G		G	A	G	G	G	A	A	G	A	A	G	T	A	G	C	A	C	C	G	G		G	G	A	G	A	A	G	C	T	A	T	A	C	G	C	T	G	C	C	T	A
	L1*01503	T		C	G		G	A	G	G	G	A	A	G	A	A	G	T	A	G	C	A	C	C	G	G		G	G	A	G	A	A	G	C	T	A	T	A	C	G	C	T	G	T	C	T	A
	L1*01701	T		C	A		G	A	G	G	G	A	A	G	A	A	G	T	A	G	C	A	C	C	G	G		G	G	A	G	A	A	G	C	T	A	T	A	C	G	C	T	G	C	C	T	A
	L1*01702	T		C	A		G	A	G	G	G	A	A	G	A	A	G	T	A	G	C	A	C	C	G	G		G	G	A	G	A	A	G	C	T	A	T	A	C	G	C	T	G	C	C	T	A
	L1*018	C		C	G		G	A	G	G	G	A	A	G	A	A	G	T	A	G	C	A	C	C	G	G		G	G	A	G	A	A	G	C	T	A	T	A	C	G	C	T	G	C	C	T	A
	L1*019	C		G	A		G	A	A	G	G	A	G	A	A	G	A	A	A	G	C	A	C	T	G	G		G	G	A	G	A	A	G	C	T	A	T	A	C	G	C	T	G	C	T	T	A
	L1*020	T		C	G		G	A	G	G	G	A	A	G	A	A	G	T	A	G	C	A	C	C	G	G		G	G	A	G	A	A	G	A	T	A	T	A	C	G	C	T	G	C	C	T	A
	L1*021	C		G	A		G	A	A	G	G	A	A	A	A	G	A	A	A	G	C	A	C	T	G	G		C	G	A	G	A	A	G	C	T	A	T	A	C	G	C	T	G	C	T	T	A
	L1*022	T		C	A		G	A	G	G	G	A	A	G	A	A	G	T	A	G	C	A	C	C	G	G		G	G	A	G	A	A	G	C	T	A	T	A	C	G	C	T	G	C	C	T	A
	L1*023	T		C	G		G	G	G	G	G	A	A	G	A	A	G	T	A	G	C	A	C	C	G	G		G	G	A	G	A	A	G	A	T	A	T	A	C	G	C	T	G	C	C	T	A
	L1*024N	T		C	G		G	A	G	G	G	A	A	G	A	A	G	T	A	G	C	A	C	C	G	G		G	G	A	G	A	A	G	C	T	-	T	A	C	G	C	T	G	C	C	T	A
	L1*025	T		C	G		G	A	G	G	G	A	A	G	A	A	G	T	A	G	C	A	C	C	G	G		G	G	A	G	A	A	G	C	T	A	T	A	C	G	C	T	G	C	C	T	A
	L1*026	C		G	A		G	A	A	G	G	A	A	G	A	A	A	A	A	G	C	A	C	C	G	G		G	G	A	G	A	A	G	C	T	A	T	A	C	G	C	T	G	C	C	T	A
	L1*027	C		G	A		G	A	A	G	A	A	A	G	A	A	A	A	A	G	C	A	C	C	G	G		G	G	A	G	A	A	G	C	T	A	T	A	C	G	C	T	G	C	C	T	A
	L1*028	T		C	G		G	A	G	G	G	A	A	G	A	A	G	T	A	G	T	A	C	C	G	G		G	G	A	G	A	A	G	A	T	A	T	A	C	G	C	T	G	C	C	T	A
	L1*029	T		C	G		G	A	G	G	G	A	A	G	A	A	G	T	A	G	C	A	C	C	G	G		G	G	A	G	A	A	G	C	T	A	T	A	C	G	C	T	G	C	C	T	A
	L1*030	T		C	G		G	A	G	G	G	A	A	G	A	A	G	T	A	G	C	A	A	C	G	G		G	G	A	G	A	A	G	C	T	A	T	A	C	G	C	T	G	C	C	T	A
	L1*03101	T		C	G		G	A	G	G	G	A	A	G	A	A	G	T	A	G	C	A	C	C	G	G		G	G	A	G	A	A	G	C	T	A	T	A	C	G	C	T	G	C	C	T	A
	L1*03102	T		C	G		G	A	G	G	G	A	A	G	A	A	G	T	A	G	C	A	C	C	A	G		G	G	A	G	A	A	G	C	T	A	T	A	C	G	C	T	G	C	C	T	A
	L1*032	T		C	G		G	A	G	G	G	A	A	G	A	A	G	T	A	G	C	A	C	C	G	G		G	G	A	G	A	A	G	C	C	A	T	A	C	G	C	T	G	C	C	T	A
	L1*033	T		C	G		G	A	G	G	G	A	A	G	A	A	G	T	A	G	C	A	C	C	G	G		G	G	A	G	G	A	G	C	T	A	T	A	C	G	C	T	G	C	C	T	A
	L1*034	T		C	A		G	A	G	G	G	A	A	G	A	A	G	T	A	G	C	A	C	C	G	G		G	G	A	G	A	A	G	C	T	A	T	A	C	G	C	T	G	C	C	T	A
	L1*035	T		C	A		G	A	G	G	G	A	A	G	A	A	G	T	A	G	C	A	C	C	G	G		G	G	A	G	A	A	G	C	T	A	T	A	C	G	C	T	G	C	C	T	A
	L1*036	C		G	A		G	A	A	G	G	A	A	A	G	G	A	A	A	G	C	A	C	T	G	G		G	G	A	G	A	A	G	C	T	A	T	A	C	G	C	T	G	C	T	T	A
	L1*037	C		G	A		G	A	A	G	G	A	A	A	A	G	A	A	A	G	C	A	C	T	G	G		G	G	A	G	A	A	G	C	T	A	T	A	C	G	C	T	G	C	T	T	A
	L1*038	T		C	G		G	A	G	G	G	A	A	G	A	A	G	T	A	G	C	A	C	C	G	G		G	C	A	G	A	A	G	C	T	A	T	A	C	G	C	T	G	C	C	T	A
	L1*039	C		G	A		G	A	A	G	G	A	A	A	A	G	A	A	A	G	C	G	C	T	G	G		G	G	A	G	A	A	G	C	T	A	T	A	C	G	C	T	G	C	T	T	A
	L1*040	C		G	A		G	A	A	G	G	A	A	A	A	G	A	A	A	G	C	A	C	C	G	G		G	G	A	G	A	A	G	C	T	A	T	A	C	G	C	T	G	C	T	T	A
	L1*041	C		G	A		G	A	A	G	G	A	A	G	A	A	A	A	A	G	C	A	C	C	G	G		G	G	A	G	A	A	G	C	T	A	T	A	C	G	C	T	G	C	T	T	A
	L1*042	T		G	A		G	A	G	G	G	C	A	G	A	A	G	A	G	G	C	A	C	C	G	A		G	G	A	G	A	A	G	C	T	A	T	A	C	G	C	T	G	C	T	T	A
	L1*043	C		G	A		G	A	A	G	G	A	A	G	A	A	A	A	A	G	C	A	C	C	G	G		G	C	A	G	A	A	G	C	T	A	T	A	C	G	C	T	G	C	C	T	A
	L1*044	C		G	A		A	A	A	G	G	A	A	G	A	A	A	A	A	G	C	A	C	C	G	G		G	G	A	G	A	A	G	C	T	A	T	A	C	G	C	T	G	C	T	T	A
	L1*051	C		C	G		G	A	G	G	G	A	A	G	A	A	G	T	A	G	C	A	C	C	G	G		G	G	A	G	A	A	G	C	T	A	T	A	C	G	C	T	G	C	C	T	A
	L1*052	C		G	A		G	A	A	G	G	A	A	G	A	A	A	A	A	G	C	A	C	C	G	G		G	G	A	G	A	A	G	C	T	A	T	A	C	G	C	T	G	C	C	T	A
	L1*053	C		G	A		G	A	A	C	G	A	A	G	A	A	A	A	A	G	C	A	C	C	G	G		G	G	A	G	A	A	G	C	T	A	T	A	C	G	C	T	G	C	T	T	A
	L1*054	T		C	G		G	A	G	G	G	A	A	G	A	A	G	T	A	G	C	A	C	C	G	G		G	G	A	T	A	A	G	C	T	A	T	A	C	G	T	G	G	C	C	T	A
	L1*056	C		G	A		G	A	A	G	G	A	A	A	A	G	A	A	A	G	C	A	C	T	G	G		G	G	A	G	A	A	G	C	T	A	T	A	C	G	C	T	A	C	T	T	A
	L1*057	C		G	A		G	A	G	G	G	C	A	G	A	A	G	A	G	G	C	A	C	C	G	A		G	G	A	G	A	A	G	T	T	A	T	A	C	G	C	T	G	C	C	T	A
3DL1/2v	L1*059	C		G	A		G	A	A	G	G	A	A	G	A	A	A	A	A	G	C	A	C	C	G	G		G	G	A	G	A	A	G	C	T	A	T	A	C	G	C	T	G	C	C	T	A
3DL1/2v	L1*060	C		G	A		G	A	A	G	G	A	A	G	A	A	A	A	A	G	C	A	C	C	G	G		G	G	A	G	A	A	G	C	T	A	T	A	C	G	C	T	G	C	C	T	A
3DL1/2v	L1*061	C		G	A		G	A	A	G	G	A	A	G	A	A	A	A	A	G	C	A	C	C	G	G		G	G	A	G	A	A	G	C	T	A	T	A	C	G	C	T	G	C	C	T	A
3DL1/2v	L1*064	C		G	A		G	A	A	G	G	A	A	G	A	A	A	A	A	G	C	A	C	C	G	G		G	G	A	G	A	A	G	C	T	A	A	A	C	G	C	T	G	C	C	T	A
3DL1/2v	L1*065	C		G	A		G	A	A	G	G	A	A	G	A	A	A	T	A	G	C	A	C	C	G	G		G	G	A	G	A	A	G	C	T	A	T	A	C	G	C	T	G	C	C	T	A
	L1*066	T		C	A		G	A	G	G	G	A	A	G	A	A	G	T	A	C	C	A	C	C	G	G		G	G	A	G	A	A	G	C	T	A	T	A	C	G	C	T	G	C	C	T	A
	L1*067	C		G	A		G	A	A	G	G	A	A	G	A	A	A	A	A	G	C	A	C	C	G	G		G	G	A	G	A	A	G	C	T	A	T	A	C	G	C	T	G	C	C	T	A
	L1*068	T		C	G		G	A	G	G	G	A	A	G	A	A	G	T	A	G	C	A	C	C	G	G		G	G	A	G	A	A	G	C	T	A	T	A	C	G	C	T	G	C	C	T	A
	S1*01301	T		G	A		G	A	G	G	G	C	A	G	A	A	G	A	G	G	C	A	C	C	G	A		G	G	A	T	A	A	G	C	T	A	T	A	C	G	T	G	G	C	C	T	A
	S1*01302	T		G	A		G	A	G	G	G	C	A	G	A	A	G	A	G	G	C	A	C	C	G	A		G	G	A	T	A	A	G	C	T	A	T	A	C	G	T	G	G	C	C	T	A
	S1*014	T		C	A		G	A	G	G	G	A	A	G	A	A	G	A	G	G	C	A	C	C	G	A		G	G	A	G	A	A	G	C	T	A	T	A	C	G	T	G	G	C	C	T	A
	S1*045	T		G	A		G	A	G	G	G	C	A	G	A	A	G	A	G	G	C	A	C	C	G	A		G	G	A	T	A	A	G	C	T	A	T	A	C	G	T	G	G	C	C	T	A
	S1*046	T		G	A		G	A	G	G	G	C	A	G	A	A	G	A	G	G	C	A	C	C	G	A		G	G	A	T	A	A	G	C	T	A	T	G	C	G	T	G	G	C	C	T	A
	S1*047	T		G	A		G	A	G	G	G	C	A	G	A	A	G	A	G	G	C	A	C	C	G	A		G	G	A	T	A	A	G	C	T	A	T	A	C	A	T	G	G	C	C	T	A
	S1*048	T		G	A		G	A	G	G	G	C	A	G	A	A	G	A	G	G	C	A	C	C	G	A		G	G	A	T	A	A	G	C	T	A	T	A	C	G	T	G	G	C	C	T	A
	S1*049N	T		G	A		G	A	G	G	G	C	A	G	A	A	G	A	G	G	C	A	C	C	G	A		G	G	A	T	A	G	-	C	T	A	T	A	C	G	T	G	G	C	C	T	A
	S1*050	T		G	A		G	A	G	G	G	C	A	A	A	A	G	A	G	G	C	A	C	C	G	A		G	G	A	T	A	A	G	C	T	A	T	A	C	G	T	G	G	C	C	T	A
	S1*055	T		G	A		G	A	G	G	G	C	A	G	A	A	G	A	G	G	C	A	C	C	G	A		G	G	G	T	A	A	G	C	T	A	T	A	C	G	T	G	G	C	C	T	A
	S1*058	T		G	A		G	A	T	G	G	C	A	G	A	A	G	A	G	G	C	A	C	C	G	A		G	G	A	T	A	A	G	C	T	A	T	A	C	G	T	G	G	C	C	T	A
[truncated: 26 more columns]

## Sheet: 2DS4
	2DS4		exon 4								exon 5										exon 7
	nucleotide number		71	74	199	283	284	304	313		399	436	454	489	532	549	557	597	622		809	811
	SNP		R	Y	R	K	M	R	M		M	W	in/del	R	M	Y	Y	Y	R		S	R
	codon number	polypeptide	24	25	67	95	95	102	105			146										271
		mature	3	4	46	74	74	81	84			125										250
	Alternative	residue 1	G	V	N	A	A	G	P		syn	T	22bp	syn		syn						D
	residues	residue 2	E	A	D	S	E	S	T			S	*									N
	*00101		G	T	A	G	C	G	C		C	A	IN	A	A	C	C	C	G		C	G
	*00102		G	T	A	G	C	G	C		C	A	IN	G	A	C	C	C	G		C	G
	*00103		G	T	A	G	C	G	C		C	A	IN	A	A	T	C	C	G		C	G
	*003		G	T	A	G	C	G	C		C	A	DEL	A	A	C	C	C	G		C	G
	*004		G	T	A	G	C	A	C		C	T	DEL	G	C	C	C	C	G		C	G
	*006		G	T	A	G	C	G	C		C	A	DEL	G	A	C	C	C	G		C	G
	*007		G	T	A	G	C	G	A		C	A	DEL	A	A	C	C	C	G		C	G
	*008		C	T	G	G	C	G	C		C	A	DEL	A	A	C	C	C	G		C	G
	*009		G	T	A	G	C	G	C		A	A	DEL	A	A	C	T	T	G		C	G
	*010		A	T	A	G	C	G	A		C	A	DEL	A	A	C	C	C	G		C	G
	*011	*00101	G	T	A	G	C	G	C		C	A	IN	A	A	C	C	C	G		C	A
	*012		G	T	A	G	A	G	C		C	A	DEL	G	A	C	C	C	G		C	G
	*013		G	C	A	G	C	G	C		C	A	DEL	A	C	C	C	C	A		G	A
	*014		G	T	A	T	C	G	C		C	A	IN	A	A	C	C	C	G		C	G
	*015		G	T	A	G	C	G	A		C	A	IN	A	A	C	C	C	G		C	G

[truncated: 1 more sheets: 3DL2]
